# Supplementary material for: Impact of endoplasmic reticulum aminopeptidases 1 (ERAP1) and 2 (ERAP2) on neutrophil cellular functions
Source: Front Cell Dev Biol. 2025 Jan 7;12:1506216. doi: 10.3389/fcell.2024.1506216 (PMC11747162; doi:10.3389/fcell.2024.1506216)
Supplement: Supplementary file 3 [file DataSheet1.zip]

Archive with 7 entries (6 files):
- immagini/
- immagini/gel  2 ERAP internalization.tif
- immagini/gel 1 autophagy.tif
- immagini/gel 1 ERAP internalization.tif
- immagini/gel 2 autophagy.tif
- immagini/gel 3 autophagy.tif
- immagini/gel 3 ERAP internalization.tif
